# Supplementary material for: Different Phenotypes in Monozygotic Twins, Carriers of the Same Pathogenic Variant for Hypertrophic Cardiomyopathy
Source: Life (Basel). 2022 Aug 30;12(9):1346. doi: 10.3390/life12091346 (PMC9506491; doi:10.3390/life12091346)
Supplement: Supplementary file 1 [file life-12-01346-s001.zip]

Archive with 1 entries (1 files):
- life-1852695-supplementary.pdf
